# Supplementary material for: Qushi Huayu decoction ameliorates non-alcoholic fatty liver disease in rats by modulating gut microbiota and serum lipids
Source: Front Endocrinol (Lausanne). 2023 Oct 11;14:1272214. doi: 10.3389/fendo.2023.1272214 (PMC10600383; doi:10.3389/fendo.2023.1272214)
Supplement: Supplementary file 1 [file Table_1.xlsx]

## Sheet: Sheet1
Sample number	DNA concentration (ng/ul)
Control1	59.5
Control2	83.2
Control3	81.6
Control4	69.6
Control5	38.3
Control6	168.9
NAFLD1	10.9
NAFLD2	28.2
NAFLD3	34.1
NAFLD4	20.5
NAFLD5	114.9
NAFLD6	40.8
NAFLD+QHD1	19.9
NAFLD+QHD2	28.2
NAFLD+QHD3	24.6
NAFLD+QHD4	25.9
NAFLD+QHD5	24.3
NAFLD+QHD6	65.7
